# Supplementary material for: A non-genetic switch triggers alternative telomere lengthening and cellular immortalization in ATRX deficient cells
Source: Nat Commun. 2023 Feb 20;14:939. doi: 10.1038/s41467-023-36294-6 (PMC9941109; doi:10.1038/s41467-023-36294-6)
Supplement: Supplementary file 4 — Source Data [file 41467_2023_36294_MOESM4_ESM.xlsx]

## Sheet: Fig1D
Fig. 1D	Values presented are co-localization of TRF1-PML(APBs) by Immunofluorescence stain.
	ATRX-/ bulk	ATRX-/- clone1	HeLa 1.3	U2OS
	7	11	2	4
	5	4	1	3
	9	6	4	3
	12	2	0	2
	4	3	2	9
	21	12	1	0
	6	6	2	0
	10	8	1	7
	12	10	0	3
	5	4	0	2
	6	4	0	2
	5	5	2	2
	3	4	2	4
	6	0	0	2
	4	7	2	5
	3	9	5	5
	3	1	2	6
	7	9	0	4
	4	8	0	3
	3	2	2	3
	4	17	0	3
	5	3	1	4
	10	1	0	6
	5	15	2	1
	10	16	1	7
	6	0	1	0
	8	14	0	8
	8	0	0	4
	8	3	1	8
	4	12	0	1
	5	24	1	8
	5	9	0	2
	20	6	1	0
	6	10	0	4
	5	3	2	9
	10	6	2	1
	8	8	1	0
	1	3	2	4
	16	2	2	7
	12	1	2	1
	10	13	4	0
	4	5	0	1
	8	6	2	1
	8	6	2	3
	1	6	2	8
	9	12	6	9
	11	7	1	3
	6	11	1	3
	7	1	1	8
	9	0	3	9
	5	3	2	5
	10	3	0	5
	18	6	2	1
	11	6	3	4
	12	15	2	3
	8	6	3	4
	2	3	1	1
	5	6	7	3
	8	3	3	8
	4	4	2	21
	5		2	7
			1	5
			2	1
			0	4
			1	5
			2	6
				4
				4
				0
				2
				5
				4
				5

## Sheet: Fig1E
Fig. 1E	Values presented are co-localization of TRF1-EdU by Immunofluorescence stain.
	ATRX-/ bulk	ATRX-/- clone1	HeLa 1.3	U2OS
	0	12	0	2
	0	1	1	0
	2	3	0	0
	10	3	1	0
	16	10	0	0
	7	13	0	1
	3	3	0	0
	9	0	1	0
	3	9	0	0
	8	6	0	6
	0	1	0	3
	4	4	0	0
	6	2	0	1
	10	8	0	3
	3	5	0	1
	9	0	0	4
	4	0	0	14
	2	0	1	5
	3	3	0	0
	18	10	0	0
	8	9	0	1
	0	1	0	2
	2	10	0	3
	1	2	0	0
	6	2	0	0
	7	12	0	9
	17	5	0	8
	8	5	0	8
	19	8	0	6
	2	6	0	10
		16	0	2
		0	0	5
		0	0	1
		10	0	1
		0	0	1
		12	0	6
		0	1	20
			0	6
			1	2
			0	0
			0	1
			0	0
			1	7
			0	1
			0	5
			0	2
			0	1
			0	0
			0	7
			0	1
			0	3
			0	2
			0
			0
			0

## Sheet: Fig1F
Fig. 1F	C-circle assay source data, normalized on U2OS signal.
	Bolded values are calculated C-circle signal. Values are derived by dividing measured telomere signal by genomic signal (Alu), then normalized to C-circle signal from an ALT-positive cell line (U2OS or SaOS2)
			ATRX-/- clone1	ATRX-/ bulk	H2O	HeLa	U2OS
		telomere signal	2.99726e+06	8.06206e+06	69164	13639.2	8.0488e+06
		Alu signal	2.44638e+06	3.98909e+06	208126	2.20879e+06	3.28409e+06
		tel/Alu	1.22518	2.02103	0.332318	0.00617494	2.45084
		normalized to U2OS	0.499903	0.824625	0.135593	0.00251952	1

## Sheet: Fig1G
Fig. 1G	TIFs data analyzed as co-localization of TRF1-gH2A.X.
	ATRX-/ bulk	ATRX-/- clone1	HeLa 1.3	U2OS
	11	7	0	0
	7	4	1	0
	14	10	2	3
	3	15	2	1
	23	7	2	0
	11	10	0	2
	23	4	0	0
	6	17	1	0
	7	5	1	1
	5	4	2	0
	15	9	5	0
	5	9	0	7
	4	3	0	1
	3	14	2	0
	10	1	1	5
	33	3	11	0
	28	6	2	1
	0	11	0	0
	9	11	1	6
	15	5	7	4
	7	13	3	1
	4	3	3	2
	4	3	0	1
	7	12	0	6
	6	5	0	5
	1	8	1	0
	0	4	2	3
	7	5	0	6
	13	8	0	1
	17	15	3	4
	0	9	2	0
	0	17	0	2
	10	1	0	0
	10	1	2	5
	16	20	0	3
	15	10	3	0
	3	8	3	0
	1	11	1	1
	25	23	2	1
	9	9	2	3
	6	15	1	2
	9	9	0	7
	3	12	0	1
	7	14	2	1
	11	22	0	0
	17	8	1	10
	14	0	3	2
	16	24	0	0
	8	11	0	6
	3	11	0	8
	11	12	2	1
	19	8	1	3
	15	13	1	1
	4	11	2	0
	13	4	3	0
	12	7	0	1
	21	5	0	3
	2	9	0	2
	3	15	7	0
	14	18	0	2
	19	4	3	2
	17	11	2	1
	16	10	2	6
	29	5	1	3
	25	5	0	7
	9	2	0	1
	4	12	1	3
	10	8	0	10
	10	24	1	4
	29	8	0	1
	25	13	3	2
	7	7	0	2
	21	15	1	8
	10	2	0	9
	7	4	3	3
	14	5	0	0
	6	7	0	2
	11	4	1	5
	24	4	1	11
	9	7	1	2
	13	6	0	0
	11	1	0	2
	14	10	0	7
			1	5
			1	1
			1	5
			0	0
			4
			4
			0
			1
			0
			0
			6
			0
			1
			4
			1
			3
			1
			5
			3
			2
			1
			2
			1
			3
			2
			1
			2
			1
			1
			2
			1
			2
			4

## Sheet: Fig2B
Fig. 2B	Values presented are co-localization of TRF1-PML(APBs) by Immunofluorescence stain.
	ATRX+/+		ATRX-/-
	hESCs	Differentiated	hESCs	Differentiated	U2OS
	1	2	3	3	11
	1	0	2	1	12
	5	0	0	9	9
	1	1	6	19	9
	2	3	1	15	7
	2	2	1	7	8
	1	0	3	4	9
	0	0	2	7	7
	0	3	4	5	10
	1	1	0	3	13
	1	4	1	7	3
	0	0	4	5	1
	3	2	1	3	6
	3	2	6	2	5
	0	2	5	1	5
	2	2	4	5	5
	2	0	1	3	2
	0	0	1	7	15
	0	0	3	4	12
	0	6	3	4	5
	1	0	4	5	13
	4	2	1	12	17
	6	2	3	2	12
	0	2	1	11	11
	0	2	2	5	0
	1	0	1	2	5
	3	2	0	11	2
	1	1	0	8	10
	2	1	0	10	7
	2	0	1	3	5
	1	2	2	13	6
	0	3	1	11	12
	1	2	3	13	7
	0	2	2	5	13
	1	1	0	4	1
	0	1	3	10	8
	0	0	1	5	1
	0	1	0	4	3
	2	0	0	4	7
	0	3	1	3	3
	0	2	2	6	2
	0	2	1	3	10
	0	0	0	0	3
	2	0	1	3	3
	0	0	2	16	10
	1	0	0		7
	3	1	0		5
	1	1	0		8
	0	1	1		4
	1	0	1		3
	0	1	0		2
	0	0	1		7
	0	0	0		3
	0	0	1		2
	1	0	0		16
	0	5	0		3
	4	0	0		4
	1	1	1		10
	2		6		4
	1		3		10
	0		3		8
	2		0		8
	1		4		14
	0		0		3
	0		0		1
	3		1		1
	0		0		1
	2		0		1
	2		0		2
	0		3		3
	5		2		3
	1		1		4
	0		2		2
	0		1		3
	0		7		8
	0		1		1
	0		0		2
	1		3		10
	0		2		1
	1		2		1
	1		2		0
	0		2		6
	0		10		6
	2		4		6
	1		3		4
	2		4		8
	3		1		11
	1		2		12
	0		1		11
	1		2		4
	1		5		7
	1		2		6
	0		2		8
	0		6		7
	0		1		3
	0		1		6
	2		3		2
	4		5		5
	1		1		2
	1		3		2
	1		2		4
	0		2		5
	0		1		1
	1		2		7
	2		2		8
	0		6		6
	0		2		2
	3		2		9
	0		1		3
	3		0		1
	1		2		3
	1		0
	0		0
	1		6
	1		1
	0		2
	1		0
	0		0
	1		2
	1		1
	0		2
	0		2
	1		0
	0		4
	3		0
	1		0
	0		1
	1		1
	2		1
	1		0
	0		2
	2		4
	1		5
	1		3
	0		1
	0		2
	0		2
	0		3
	0		2
	0		2
	0		5
	0		0
	1		1
	0		3
	0		2
	0		4
	1		0
	0		7
	0		6
	0		3
	0		2
	1		2
	0		1
	2		2
	1		2
	1		1
	0		3
	0		1
	0
	1
	0
	2
	1

## Sheet: Fig2C
Fig. 2C	Values presented are co-localization of TRF1-EdU by Immunofluorescence stain.
	ATRX+/+		ATRX-/-
	hESCs	Differentiated	hESCs	Differentiated	U2OS
	0	0	0	2	1
	2	0	0	9	2
	0	0	0	9	2
	0	0	0	4	1
	0	1	0	0	2
	0	0	0	3	2
	0	1	0	4	3
	0	0	1	1	3
	0	0	0	7	0
	0	0	0	3	0
	1	0	0	2	0
	0	0	0	6	3
	0	1	0	17	1
	0	1	0	5	6
	0	0	2	7	4
	1	0	0	14	1
	0	0	0	5	4
	0	0	1	7	3
	0	1	2	6	3
	0	0	0	6	1
	0	0	1	6	5
	0	0	2	4	1
	0	0	0	3	0
	0	1	2	3	2
	0	0	0	7	2
	0	0	0	4	10
	0	0	0	9	0
	0	0	1	4	4
	0	0	0	4	5
	0	0	1	3	3
	0	0	0	7	0
	0	1	0	5	3
	0	0	0	1	4
	0	0	0	8	0
	0	0	0	2	0
	0	0	1	3	7
	1	0	1	2	1
	0	0	0	3	2
	0	0	0	9	0
	0	0	0	1	3
	0	0	0
	0	0	0
	0	0	0
	0	0	0
	0	0	0
	0	0	0
	0	0	0
	0	0	0
	0		0
	0		1
	0		2
	0		0
	0		2
	0		7
	0		0
	0		1
	0		1
	0		0
	0		0
	0		0
	0		0
	0		0
	0		0
	1		0
	1		0
	0		0
	0		0
	0		0
	0		0
	0		0
	0		0
	0		0
	0		0
	0		0
	0		0
	0		0
	1		0
	0		0
	0		0
	0		0
	0		0
	0		0
	0		0
	0		0
	0		0
	0		0
	0		0
	0		0
	0		0
	0		3
	0		0
	0		0
	0		0
	0		0
	0		0
	0
	0
	0
	1
	0
	0
	0
	0
	0
	0
	0
	0
	0
	0
	0
	0
	0
	0
	0
	0
	0
	0
	1
	0
	0
	0
	0
	0
	0
	0
	0
	0
	0
	0
	0
	0
	0

## Sheet: Fig2D
Fig. 2D	C-circle assay source data, normalized on U2OS signal.
	Bolded values are calculated C-circle signal. Values are derived by dividing measured telomere signal by genomic signal (Alu), then normalized to C-circle signal from an ALT-positive cell line (U2OS or SaOS2)
	ATRX+/+		ATRX-/-
	hESCs	Differentiated	hESCs	Differentiated	H2O	HeLa	U2OS
telomere signal	118394	83709.5	595677	5.1702e+06	15583.4	147982	2.52296e+06
Alu signal	4.69049e+06	9.27755e+06	4.37761e+06	1.41035e+07	1.92039e+06	3.84413e+06	754964
tel/Alu	0.0252413	0.0090228	0.136074	0.36659	0.00811471	0.0384955	3.34182
normalized to U2OS	0.00755315	0.00269996	0.0407184	0.109698	0.00242823	0.0115193	1

## Sheet: Fig2E
Fig. 2E	TIFs data analyzed as co-localization of TRF1-gH2A.X.
	ATRX+/+		ATRX-/-
	hESCs	Differentiated	hESCs	Differentiated	HeLa	U2OS
	1	5	1	1	1	0
	2	0	3	2	0	3
	0	2	0	5	0	0
	1	1	4	5	0	0
	3	7	0	14	2	1
	1	2	0	10	1	3
	1	2	0	1	2	0
	0	0	0	0	2	4
	5	0	0	0	0	0
	1	0	1	0	0	0
	0	0	12	5	0	1
	14	0	0	2	5	3
	0	0	4	6	1	2
	1	0	0	7	1	0
	4	0	3	0	0	0
	0	0	0	5	0	0
	0	0	0	4	0	1
	3	0	5	3	1	2
	2	0	2	15	4	3
	1	2	0	4	4	8
	0	0	5	2	1	1
	0	0	0	6	0	0
	5	1	0	7	3	5
	1	0	1	9	1	0
	0	4	1	2	0	4
	2	0	1	2	2	2
	0	2	0	1	0	2
	2	1	0	1	5	0
	4	1	1	4	1	0
	0	1	2	1	0	3
	0	0	0	0	1	9
	5	1	1	0	1	6
	1	0	1	4	0	2
	4	0	1	5	2	7
	1	1	1	4	0	7
	1	2	0	5	1	1
	1	1	0	8	6	4
	1	3	0	4	0	3
	4	0	2	2	1	0
	0	1	1	4	2	2
	2	0	1	4	1	1
	1	4	4	10	1	3
	2	6	0	2	1	0
	0	1	0	1	0	0
	7	2	0	6	2	4
	4	3	0	18	1	1
	1	0	0	2	5	0
	0	0	0	6	0	1
	6	0	0	1	0	4
	1	3	0	17	4	1
	1	1	0	5	3	2
	1	1	0	6	1	2
	0	0	0	11	1	0
	4	0	0	7	3	1
	1	1	0	2	3	2
	0	2	10	1	1	0
	0	5	0	2	6	3
	1	2	0	1	2	1
	2	4	0	4	0	0
	0	0	2	5	2	1
	1	0	4	0	2	1
	3	1	0	4	1	0
	0	1	0	3	0	6
		0	1	5	3	2
		0	2	2	0	2
		2	6	2	2	0
		0	0	3	1	0
		0	1	5	3	3
		0	0	1	4	0
		5	0	4	7	2
		2	0	7	3	1
		1	0	3	2	1
		0	1	4	0	2
		3	0	3	7	16
		0	4	6	6	1
		0		0	2	3
		0		1	2	5
		0		1	0	1
		0		2	3	1
		1		1	2	1
		2		6	1	1
					0	0
					1	6
					1	8
					1	4
					0	1
					0	1
					1	5
					0	6
					1	4
					0	8
					0	1
						7
						3
						4

## Sheet: Fig2G
Fig. 2G Cumulative PDs = Log2(cells count / cells plated) + Previous CPDs
	cell count			cells plated			Cumulative PDs
days post differentiation	ATRX-/- E7	ATRX-/- E7 + p53-/-		ATRX-/- E7	ATRX-/- E7 + p53-/-		ATRX-/- E7	ATRX-/- E7 + p53-/-
0				1000000	1000000
28	380000	2900000		380000	1000000		0	0
35	150000	4200000		150000	1000000		-1.34104	2.07039
42	380000	5300000		380000	1000000		0	4.47638
49	150000	3400000		150000	1000000		-1.34104	6.24192
56	140000	3300000		140000	1000000		-1.44057	7.96438
63	100000	4900000		100000	1000000		-1.926	10.2572
70	70000	3900000		70000	1000000		-2.44057	12.2206
77		2900000			1000000			13.7567
84		720000			720000			13.2828
91		2600000			1000000			15.1352
98		2300000			1000000			16.3368
105		3800000			1000000			18.2628
112		1900000			1000000			19.1888
119		6500000			1000000			21.8893
126		4000000			1000000			23.8893
133		4700000			1000000			26.1219
140		2200000			1000000			27.2594
147		3400000			1000000			29.025
154		3950000			1000000			31.0068
161		4050000			1000000			33.0247
168		4000000						35.0247

## Sheet: Fig3C-D-E-F
Fig. 3C	Values presented are mean numbers of co-localization of TRF1-PML(APBs) by Immunofluorescence stain for each replicate
	TERT-/-
	ATRX+/+		ATRX-/-
	hESCs	Differentiated	hESCs	Differentiated	U2OS
	0	0.025974	0.007692	0.571429	0.534247
	0	0	0.009615	0.6	0.565217
	0	0.017544	0.048544	0.703704
Fig. 3D	Values presented are co-localization of TRF1-EdU by Immunofluorescence stain.
	TERT-/-
	ATRX+/+		ATRX-/-
	hESCs	Differentiated	hESCs	Differentiated	U2OS
	0	0.030303	0.020619	0.724138	0.5
	0.007874	0	0.039604	0.666667	0.491228
	0	0.018868	0.010638	0.944444
Fig. 3E	Values presented are co-localization of TRF1-PML(APBs) by Immunofluorescence stain.
	TERTc/c
	ATRX+/+		ATRX-/-
	hESCs	Differentiated	hESCs	Differentiated	U2OS
	0	0.025641	0.027273	0.896907	0.534247
	0	0.022989	0.152381	0.703125	0.565217
	0	0.060606	0.095238	0.64
Fig. 3F	Values presented are co-localization of TRF1-EdU by Immunofluorescence stain.
	TERTc/c
	ATRX+/+		ATRX-/-
	hESCs	Differentiated	hESCs	Differentiated	U2OS
	0	0.016393	0.007407	0.802632	0.5
	0	0.026667	0.061856	0.931818	0.491228
	0	0.031746	0.021277	0.833333

[truncated: 31 more sheets: Fig3I, Fig4C, Fig4D, Fig4E, Fig6C, FigS1B, FigS1D, FigS1E, FigS1G, FigS2L, FigS3C, FigS3D, FigS3E, FigS3F, FigS3H, FigS3I, FigS4B, FigS4C, FigS4D, FigS4F …]
